# Supplementary material for: Multi-Omic Analysis of Bacteriophage-Insensitive Mutants Reveals a Putative Role for the Rcs Two-Component Phosphorelay System in Phage Resistance Development in Erwinia amylovora
Source: Viruses. 2025 Nov 9;17(11):1487. doi: 10.3390/v17111487 (PMC12656757; doi:10.3390/v17111487)
Supplement: Supplementary file 1 [file viruses-17-01487-s001.zip]

Archive with 1 entries (1 files):
- viruses-3922012-supplementary.pdf
